# Supplementary material for: Functional Analysis of a Salicylate Hydroxylase in Sclerotinia sclerotiorum
Source: J Fungi (Basel). 2023 Dec 5;9(12):1169. doi: 10.3390/jof9121169 (PMC10744347; doi:10.3390/jof9121169)
Supplement: Supplementary file 1 [file jof-09-01169-s001.zip]

Archive with 8 entries (8 files):
- Figure S1.tif
- Figure S2.tif
- Figure S3.tif
- Figure S4.tif
- Figure S5.tif
- Figure S6.tif
- Supplemental figures legend.pdf
- Table S1 -.pdf
